# Supplementary material for: Decreased Response to Acetylcholine during Aging of Aplysia Neuron R15
Source: PLoS One. 2013 Dec 27;8(12):e84793. doi: 10.1371/journal.pone.0084793 (PMC3874043; doi:10.1371/journal.pone.0084793)
Supplement: File S1 — All supporting tables are contained File S1: Table S1: Intracellular measurements of R15 neurons from mature and old Aplysia. Table S2: Membrane potential measurements in old and mature R15 neurons. Table S3: Analysis of ACh induced changes in rhythmic bursting in mature and old R15 neurons. Table S4: Single spike analysis of bursting. Measurements of amplitude and duration of depolarization and repolarization of AP waveform. Table S5: Sequences of qPCR primers used in the gene expression analysis. Table S6: AChR gene expression data obtained from single R15 neuron qPCR experiments. (XLSX) [file pone.0084793.s004.xlsx]

## Sheet: SupT1-R15Activity
OLD						OLD
Date	Activity	Rest. Pot.		Activity	N.	%	Av.Rest.Pot.	Av.Rest.Pot.St.Dv
2016-12-06	Ryth. Burst	-47.593		Bursting	4	33.3333	-46.7045
2016-12-07	Ryth. Burst	-65.998		EPSP	2	16.6667	-40
2016-12-08	EPSP	-40		Silent	2	16.6667	-40
2016-12-09	EPSP	-40		SS Activity	3	25	-29.3333
12-Dec (a)	Silent	-12		Irreg. Act.	0	0
12-Dec (b)	SS Activity	-30		Irreg. Burst	1	8.33333	-57
13-Dec	Ryth. Burst	-57	Not Stable After Ach	Reg Burst	4	80
2016-12-15	Ryth. Burst	-41.967		Irr. Burst	1	20
2016-12-16	SS Activity	-35		Av. Rest. Pot.			-42.6076
2016-12-17	Silent	-68
2016-12-20	Ryth. Burst	-31.26		Ryth. Burst
2016-12-21	SS Activity	-23
Total N.=15	Rec. N.=12	Dead N.=3
		Unstable=1
MATURE						MATURE
Date	Activity	Rest. Pot.		Activity	N.	%	Av.Rest.Pot.	Av.Rest.Pot.St.Dv
2016-05-17	EPSP	-30		Rythmic Burst	5	41.6667	-44.5983
17-May (a)	Irreg. Act.	-27		EPSP	1	8.33333	-30
17-May (b)	Irreg. Burst	-10		Silent	0	0
17-May (c)	Not Stable	-45		SS Activity	3	25	-37.3333
2016-05-19	SS Activity	-25		Irreg. Act.	1	8.33333	-27
2016-05-20	Not Stable	-45		Irreg. Burst	2	16.6667	-27.5
2016-05-20	Not Stable	-55
2016-05-24	Ryth. Burst	-35.311		Ryth. Burst	5	62.5
2016-05-25	Ryth. Burst	-35.062		Irr. Burst	2	25
2016-05-26	SS Activity	-45		Av. Rest. Pot			-33.2863
2016-05-27	Irreg. Burst	-45
2016-05-28	Ryth. Burst	-33.968
2016-05-29	SS Activity	-42
2016-06-01	Ryth. Burst	-60	Not Stable After Ach
2016-06-02	Ryth. Burst	-58.249
2016-06-03	Ryth. Burst	-45	Computer crashed during Ach app (only control files)
Total N.=19	Rec. N.=12	Dead N.=3
		Not Rec =1
		Unstable= 4

## Sheet: SupT2-Membrane Potential
	Latency(sec)	Shift (mV)	Mem Pot (mV)	SLOPE (mV/s)
MATURE	18.12	38.809	-35.311	2.14178	2016-05-24
MATURE	28.32	26.722	-35.062	0.943573	2016-05-25
MATURE	15.1229	22.628	-33.968	1.49627	2016-05-28
MATURE	12.495	43.851	-58.249	3.50948	2016-06-02
Mean	18.5145	33.0025	-40.6475	1.52721
St.dev	6.92918	9.97464	11.7488	0.5997
St.Err	4.00057	5.75886	6.78319	0.346237
	Latency(sec)	Shift (mV)	Mem Pot (mV)	SLOPE (mV/s)
OLD	18.9514	25.25	-47.593	1.33236	2016-12-06
OLD	18.1115	33.655	-65.998	1.85821	2016-12-07
OLD	31.0802	12.938	-41.967	0.416278	2016-12-15
OLD	12.5079	8.86	-31.26	0.708352	2016-12-20
Mean	20.1628	20.1758	-46.7045	1.0788
St.dev	7.82011	11.3706	14.5374	0.644965
St.Err	4.51494	6.5648	8.39315	0.372371
bM-R15
bO-R15

## Sheet: SupT3-Bursting Analysis
Old Control	2016-12-06	2016-12-07	2016-12-15	2016-12-20	Mean	SD	SE		Mature Control	2016-05-24	2016-05-25	2016-05-28	2016-06-02	Mean	SD	SE
MAX Events in Burst	15	22	20	4	15.25	8.05709	4.65176		MAX Events in Burst	7	5	13	9	8.5	3.41565	1.97203
MAX Duration (s)	6337.7	3791.3	7018.31	4072.6	5.71577	1.70103	0.98209		MAX Duration (ms)	5462	2870.61	5972	3775.5	4.52003	1.44573	0.834695
Events in Burst	14	21.5	18.2	3.26667	14.2417	7.93433	4.58089		Events in Burst	6.33333	4.16667	12.5	8.2	7.8	3.54035	2.04402
Duration (s)	5885.23	3681.25	6378.02	2428.05	5.31484	1.43602	0.829089		Duration (ms)	5175.46	2403.42	5513.53	3253.99	4.0866	1.49979	0.865903
																		bM-R15
																		bM-R15 Ach
Old Ach	2016-12-06	2016-12-07	2016-12-15	2016-12-20	Mean	SD	SE		Mature Ach	2016-05-24	2016-05-25	2016-05-28	2016-06-02	Mean	SD	SE		bO-R15
MAX Events in Burst	129	193	20	22	91	84.951	49.0465		MAX Events in Burst	105	97	135	146	120.75	23.4716	13.5513		bO-R15 Ach
MAX Duration (ms)	68678.5	59728.4	7337.09	12161.3	45.248	33.1354	19.1307		MAX Duration (ms)	70968	41980.2	55925.7	69409.9	59.5709	13.5329	7.81324
Events in Burst	38.5	82	18.1667	4	35.6667	33.9796	19.6181		Events in Burst	36.6667	63.6667	105.5	27.3333	58.2917	35.0408	20.2308
Duration (ms)	19632.4	24354.7	6776.85	2162.26	16.9213	9.09714	5.25224		Duration (ms)	25016.2	25500.6	43745.4	12699.9	26.7405	12.7908	7.38478
																		bM-R15
																		bM-R15 Ach (1st Burst)
																		bO-R15
																		bO-R15 Ach (1st Burst)

## Sheet: SupT4-Single Spike Analysis
Old Control	2016-12-06	2016-12-07	2016-12-15	2016-12-20	Mean	SD	SE		Mature Control	2016-05-24	2016-05-25	2016-05-28	2016-06-02	Mean	SD	SE
Dep. Amp (mV)	65.835	70.1187	60.215	58.9029	63.7679	5.19285	2.99809		Dep. Amp (mV)	77.1717	69.2404	60.5764	70.3802	69.3422	6.81243	3.93316
Dep. Dur. (ms)	6.54725	15.3158	10.8966	15.7742	12.1335	4.32502	2.49705		Dep. Dur. (ms)	7.73047	5.4275	7.53792	6.61376	6.82741	1.05289	0.607886
Rep. Dur. (ms)	20.7522	31.919	24.3951	38.7	28.9416	7.9964	4.61672		Rep. Dur. (ms)	29.5406	15.8975	21.2201	18.5722	21.3076	5.90316	3.40819
Rep. Amp. (mV)	95.7074	81.4738	89.92	87.0591	88.5401	5.92737	3.42217		Rep Amp (mV)	104.021	98.2187	89.7862	101.1	98.2816	6.13904	3.54438
Old Ach	2016-12-06	2016-12-07	2016-12-15	2016-12-20	Mean	SD	SE		Mature Ach	2016-05-24	2016-05-25	2016-05-28	2016-06-02	Mean	SD	SE
Dep. Amp (mV)	53.1039	73.7621	59.1525	53.0065	59.7563	9.76972	5.64055		Dep. Amp (mV)	53.6842	54.9908	55.7559	68.0051	58.109	6.65264	3.8409
Dep. Dur. (ms)	5.83787	14.4044	10.8499	14.9929	11.5213	4.20778	2.42936		Dep. Dur. (ms)	20.3926	16.269	9.97671	22.3667	17.2512	5.47477	3.16086
Rep.Dur. (ms)	20.9044	30.7867	24.3981	38.9844	28.7684	7.94526	4.5872		Rep. Dur. (ms)	62.4224	34.9222	29.6909	38.617	41.4132	14.477	8.3583
Rep. Amp. (mV)	87.5929	83.9574	88.7929	82.0024	85.5864	3.15208	1.81986		Rep. Amp (mV)	64.1291	66.4739	76.3587	86.5369	73.3746	10.251	5.91844
																	bM-R15
																	bM-R15 Ach
																	bO-R15
																	bO-R15 Ach

## Sheet: SupT5-QPCRPrimers
Name	Sequence 5'-3'
ApAchR-C-F	TTCAATATAACGTTGCGACGAC
ApAchR-C-R	TGACGGCAAGTAGAATACGAGA
ApAchR-E-F	ACAGTTGCTACTCGGCCTACTC
ApAchR-E-R	TACAGGCGTCCATTATTCACAG
ApAchR-G-F	GCTCGTCTGTATGTGCTATTCG
ApAchR-G-R	TCAGGAGCAGAAGTGATAAGCA
ApAchR-J-F	TGGCAATTTCTATCGTGTTGAC
ApAchR-J-R	GTTTTTCGTTTTCACCTCGTTC
ApAchR-Q-F	CTTCTCCATGTTCATGTTGCTC
ApAchR-Q-R	TGGTCATCACCACACACAAGTA

## Sheet: SupT6-QPCR-DATA and T Test
	Student Ttest values of AchR gene expression
	Sample	Gene	Ct	TTEST			Sample	Gene	Ct	TTEST			Sample	Gene	Ct	TTEST			Sample	Gene	Ct	TTEST			Sample	Gene	Ct	TTEST
Group 1	R15-M1	AchR-C	25.9313			Group 1	R15-M1	AchR-E	26.5053			Group 1	R15-M1	AchR-G	27.9106			Group 1	R15-M1	AchR-J1	25.2874			Group 1	R15-M1	AchR-Q	23.3022
	R15-M1	AchR-C	26.4076				R15-M1	AchR-E	26.8117				R15-M1	AchR-G	27.0301				R15-M1	AchR-J1	25.3062				R15-M1	AchR-Q	23.0206
	R15-M1	AchR-C	25.8698				R15-M1	AchR-E	26.8282				R15-M1	AchR-G	27.241				R15-M1	AchR-J1	25.1414				R15-M1	AchR-Q	23.24
	R15-M1	AchR-C	26.0801				R15-M1	AchR-E	27.1759				R15-M1	AchR-G	26.7503				R15-M1	AchR-J1	25.3744				R15-M1	AchR-Q	22.9706
Group 2	R15-O1	AchR-C	29.7225			Group 2	R15-O1	AchR-E	30.487			Group 2	R15-O1	AchR-G	30.1665			Group 2	R15-O1	AchR-J1	28.0018			Group 2	R15-O1	AchR-Q	27.4691
	R15-O1	AchR-C	30.3345				R15-O1	AchR-E	29.787				R15-O1	AchR-G	30.8265				R15-O1	AchR-J1	27.6719				R15-O1	AchR-Q	27.6077
	R15-O1	AchR-C	30.3919				R15-O1	AchR-E	29.3123				R15-O1	AchR-G	29.6317				R15-O1	AchR-J1	27.9184				R15-O1	AchR-Q	27.1966
	R15-O1	AchR-C	28.8616	5.79828e-05			R15-O1	AchR-E	29.532	5.20525e-05			R15-O1	AchR-G	29.6287	0.000287191			R15-O1	AchR-J1	27.9566	1.01146e-07			R15-O1	AchR-Q	27.37	3.03037e-08
	Sample	Gene	Ct				Sample	Gene	Ct				Sample	Gene	Ct				Sample	Gene	Ct				Sample	Gene	Ct
Group 1	R15-M2	AchR-C	26.9846			Group 1	R15-M2	AchR-E	25.6598			Group 1	R15-M2	AchR-G	28.7231			Group 1	R15-M2	AchR-J1	25.5278			Group 1	R15-M2	AchR-Q	23.3862
	R15-M2	AchR-C	27.2534				R15-M2	AchR-E	25.6767				R15-M2	AchR-G	28.8361				R15-M2	AchR-J1	25.2924				R15-M2	AchR-Q	23.3889
	R15-M2	AchR-C	26.9526				R15-M2	AchR-E	25.5535				R15-M2	AchR-G	29.0946				R15-M2	AchR-J1	25.6265				R15-M2	AchR-Q	23.0813
	R15-M2	AchR-C	26.7734				R15-M2	AchR-E	25.2174				R15-M2	AchR-G	28.847				R15-M2	AchR-J1	25.738				R15-M2	AchR-Q	22.9916
Group 2	R15-O2	AchR-C	27.8132			Group 2	R15-O2	AchR-E	28.5184			Group 2	R15-O2	AchR-G	27.7277			Group 2	R15-O2	AchR-J1	27.8223			Group 2	R15-O2	AchR-Q	26.7505
	R15-O2	AchR-C	27.739				R15-O2	AchR-E	28.5339				R15-O2	AchR-G	27.5227				R15-O2	AchR-J1	27.6905				R15-O2	AchR-Q	26.5517
	R15-O2	AchR-C	27.711				R15-O2	AchR-E	27.9137				R15-O2	AchR-G	27.909				R15-O2	AchR-J1	27.8594				R15-O2	AchR-Q	26.7269
	R15-O2	AchR-C	27.5586	0.000716761			R15-O2	AchR-E	28.3832	4.39535e-06			R15-O2	AchR-G	27.6966	4.55264e-05			R15-O2	AchR-J1	27.8523	5.75656e-07			R15-O2	AchR-Q	26.8994	1.34125e-07
	Sample	Gene	Ct				Sample	Gene	Ct				Sample	Gene	Ct				Sample	Gene	Ct				Sample	Gene	Ct
Group 1	R15-M3	AchR-C	27.678			Group 1	R15-M3	AchR-E	26.2968			Group 1	R15-M3	AchR-G	29.9675			Group 1	R15-M3	AchR-J1	26.5716			Group 1	R15-M3	AchR-Q	23.8682
	R15-M3	AchR-C	27.7132				R15-M3	AchR-E	26.5322				R15-M3	AchR-G	30.3365				R15-M3	AchR-J1	26.738				R15-M3	AchR-Q	23.821
	R15-M3	AchR-C	27.8676				R15-M3	AchR-E	26.6501				R15-M3	AchR-G	29.7693				R15-M3	AchR-J1	26.4997				R15-M3	AchR-Q	24.1382
	R15-M3	AchR-C	28.1379				R15-M3	AchR-E	26.8667				R15-M3	AchR-G	29.1606				R15-M3	AchR-J1	26.8791				R15-M3	AchR-Q	24.0179
Group 2	R15-O3	AchR-C	28.7168			Group 2	R15-O3	AchR-E	29.6809			Group 2	R15-O3	AchR-G	28.537			Group 2	R15-O3	AchR-J1	29.1881			Group 2	R15-O3	AchR-Q	27.6939
	R15-O3	AchR-C	29.0159				R15-O3	AchR-E	30.2697				R15-O3	AchR-G	28.7919				R15-O3	AchR-J1	28.5375				R15-O3	AchR-Q	27.9869
	R15-O3	AchR-C	29.4497				R15-O3	AchR-E	29.8655				R15-O3	AchR-G	29.1839				R15-O3	AchR-J1	28.5803				R15-O3	AchR-Q	27.6401
	R15-O3	AchR-C	28.7969	0.00107051			R15-O3	AchR-E	29.6399	2.18424e-06			R15-O3	AchR-G	28.4965	0.0111847			R15-O3	AchR-J1	28.8914	1.82119e-05			R15-O3	AchR-Q	27.4274	1.57376e-07
	Sample	Gene	Ct				Sample	Gene	Ct				Sample	Gene	Ct				Sample	Gene	Ct				Sample	Gene	Ct
Group 1	R15-M4	AchR-C	27.6405				R15-M4	AchR-E	26.3745				R15-M4	AchR-G	28.6427				R15-M4	AchR-J1	25.9177				R15-M4	AchR-Q	24.1707
	R15-M4	AchR-C	27.7102				R15-M4	AchR-E	26.4497				R15-M4	AchR-G	28.5814				R15-M4	AchR-J1	25.7509				R15-M4	AchR-Q	24.9603
	R15-M4	AchR-C	27.4676				R15-M4	AchR-E	26.5253				R15-M4	AchR-G	29.2059				R15-M4	AchR-J1	25.1591				R15-M4	AchR-Q	23.7732
	R15-M4	AchR-C	27.1212				R15-M4	AchR-E	27.0147				R15-M4	AchR-G	29.0348				R15-M4	AchR-J1	25.0751				R15-M4	AchR-Q	23.9159
Group 2	R15-O4	AchR-C	27.9531				R15-O4	AchR-E	28.1458				R15-O4	AchR-G	27.4199				R15-O4	AchR-J1	28.0591				R15-O4	AchR-Q	27.4168
	R15-O4	AchR-C	28.189				R15-O4	AchR-E	28.4017				R15-O4	AchR-G	27.386				R15-O4	AchR-J1	28.1757				R15-O4	AchR-Q	28.3389
	R15-O4	AchR-C	27.7415				R15-O4	AchR-E	27.5509				R15-O4	AchR-G	27.1745				R15-O4	AchR-J1	28.0239				R15-O4	AchR-Q	27.6801
	R15-O4	AchR-C	28.1145	0.0204494			R15-O4	AchR-E	28.6635	0.00120989			R15-O4	AchR-G	27.7274	0.000270583			R15-O4	AchR-J1	28.1035	1.78191e-05			R15-O4	AchR-Q	27.7823	3.42109e-05
	Sample	Gene	Ct				Sample	Gene	Ct			Group 1	Sample	Gene	Ct			Group 1	Sample	Gene	Ct			Group 1	Sample	Gene	Ct
Group 1	R15-M5	AchR-C	27.497				R15-M5	AchR-C	26.8079				R15-M5	AchR-C	29.8369				R15-M5	AchR-C	26.9407				R15-M5	AchR-Q	24.0405
	R15-M5	AchR-C	27.8469				R15-M5	AchR-C	26.7024				R15-M5	AchR-C	29.3448				R15-M5	AchR-C	26.3746				R15-M5	AchR-Q	23.9716
	R15-M5	AchR-C	27.625				R15-M5	AchR-C	26.7051				R15-M5	AchR-C	29.4328				R15-M5	AchR-C	26.3807				R15-M5	AchR-Q	24.2129
	R15-M5	AchR-C	27.8361				R15-M5	AchR-C	27.1768				R15-M5	AchR-C	29.2179				R15-M5	AchR-C	26.498				R15-M5	AchR-Q	23.9618
